# Supplementary material for: The Genetic Landscape of Paediatric Cataract in Saudi Arabia: A Two-Decade Cohort with Novel Variants, Genotype–Phenotype Correlations, and Bioinformatic Analysis
Source: J Clin Med. 2026 Mar 21;15(6):2420. doi: 10.3390/jcm15062420 (PMC13026777; doi:10.3390/jcm15062420)
Supplement: Supplementary file 1 [file jcm-15-02420-s001.zip]

Archive with 1 entries (1 files):
- jcm-4183686-supplementary.pdf
